# Supplementary material for: Improving the Oxygen Evolution Reaction Performance of Ternary Layered Double Hydroxides by Tuning All Three Cations’ Electronic Structures
Source: Nanomaterials (Basel). 2025 Jan 23;15(3):177. doi: 10.3390/nano15030177 (PMC11820138; doi:10.3390/nano15030177)
Supplement: Supplementary file 1 [file nanomaterials-15-00177-s001.zip]

Archive with 1 entries (1 files):
- nanomaterials-3448540-supplementary.pdf
